# Supplementary material for: Evaluation of whole exome sequencing as an alternative to BeadChip and whole genome sequencing in human population genetic analysis
Source: BMC Genomics. 2018 Oct 29;19:778. doi: 10.1186/s12864-018-5168-x (PMC6206721; doi:10.1186/s12864-018-5168-x)
Supplement: Supplementary file 2 — Table S3. The calculated FST and FST difference data used for analyses. FST matrix of populations based on the GENOME, EXOM, BEADCHIP datasets. The difference between the FST matrix of the GENOME and EXOME, GENOME and BEADCHIP datasets. FST matrix of populations based on the HUN-EXOME dataset. (XLSX 34 kb) [file 12864_2018_5168_MOESM2_ESM.xlsx]

## Sheet: GENOME
FST matrix of populations based on the GENOME dataset
	GBR	FIN	IBS	TSI	BEB	GIH	ITU	PJL	STU	CDX	CHB	JPT	KHV	CHS	CLM	MXL	PEL	PUR	ASW	ACB	ESN	GWD	LWK	MSL	YRI
GBR	0	0.007	0.002	0.004	0.036	0.032	0.037	0.026	0.038	0.088	0.086	0.088	0.085	0.087	0.014	0.034	0.076	0.009	0.056	0.071	0.09	0.088	0.084	0.09	0.089
FIN	0.007	0	0.01	0.011	0.036	0.034	0.038	0.028	0.039	0.084	0.08	0.083	0.08	0.082	0.017	0.034	0.074	0.014	0.058	0.072	0.091	0.089	0.085	0.091	0.09
IBS	0.002	0.01	0	0.002	0.036	0.033	0.037	0.027	0.038	0.088	0.085	0.087	0.084	0.086	0.013	0.034	0.078	0.007	0.053	0.067	0.086	0.084	0.08	0.086	0.085
TSI	0.004	0.011	0.002	0	0.035	0.031	0.036	0.026	0.036	0.088	0.085	0.087	0.084	0.087	0.014	0.035	0.078	0.008	0.054	0.068	0.087	0.085	0.081	0.087	0.086
BEB	0.036	0.036	0.036	0.035	0	0.004	0.002	0.003	0.002	0.048	0.047	0.049	0.045	0.047	0.027	0.035	0.064	0.027	0.05	0.061	0.076	0.075	0.071	0.076	0.075
GIH	0.032	0.034	0.033	0.031	0.004	0	0.004	0.004	0.005	0.063	0.061	0.063	0.059	0.062	0.028	0.038	0.07	0.026	0.052	0.064	0.079	0.078	0.075	0.08	0.079
ITU	0.037	0.038	0.037	0.036	0.002	0.004	0	0.003	0.001	0.059	0.058	0.06	0.056	0.059	0.03	0.039	0.071	0.029	0.052	0.064	0.078	0.077	0.074	0.078	0.078
PJL	0.026	0.028	0.027	0.026	0.003	0.004	0.003	0	0.004	0.06	0.058	0.06	0.057	0.06	0.023	0.033	0.066	0.021	0.049	0.061	0.077	0.075	0.072	0.077	0.076
STU	0.038	0.039	0.038	0.036	0.002	0.005	0.001	0.004	0	0.058	0.057	0.058	0.054	0.058	0.03	0.039	0.07	0.029	0.052	0.063	0.078	0.077	0.073	0.078	0.077
CDX	0.088	0.084	0.088	0.088	0.048	0.063	0.059	0.06	0.058	0	0.009	0.017	0.002	0.005	0.064	0.062	0.08	0.068	0.077	0.088	0.1	0.1	0.097	0.1	0.1
CHB	0.086	0.08	0.085	0.085	0.047	0.061	0.058	0.058	0.057	0.009	0	0.007	0.006	0.001	0.06	0.056	0.073	0.065	0.076	0.086	0.099	0.098	0.095	0.099	0.098
JPT	0.088	0.083	0.087	0.087	0.049	0.063	0.06	0.06	0.058	0.017	0.007	0	0.014	0.009	0.062	0.057	0.073	0.067	0.078	0.089	0.101	0.1	0.097	0.101	0.1
KHV	0.085	0.08	0.084	0.084	0.045	0.059	0.056	0.057	0.054	0.002	0.006	0.014	0	0.003	0.061	0.058	0.076	0.065	0.075	0.085	0.098	0.097	0.094	0.098	0.097
CHS	0.087	0.082	0.086	0.087	0.047	0.062	0.059	0.06	0.058	0.005	0.001	0.009	0.003	0	0.062	0.058	0.075	0.067	0.077	0.087	0.1	0.099	0.096	0.1	0.099
CLM	0.014	0.017	0.013	0.014	0.027	0.028	0.03	0.023	0.03	0.064	0.06	0.062	0.061	0.062	0	0.009	0.035	0.005	0.041	0.054	0.07	0.069	0.066	0.07	0.07
MXL	0.034	0.034	0.034	0.035	0.035	0.038	0.039	0.033	0.039	0.062	0.056	0.057	0.058	0.058	0.009	0	0.015	0.018	0.053	0.067	0.083	0.081	0.078	0.083	0.082
PEL	0.076	0.074	0.078	0.078	0.064	0.07	0.071	0.066	0.07	0.08	0.073	0.073	0.076	0.075	0.035	0.015	0	0.05	0.08	0.094	0.109	0.108	0.105	0.109	0.108
PUR	0.009	0.014	0.007	0.008	0.027	0.026	0.029	0.021	0.029	0.068	0.065	0.067	0.065	0.067	0.005	0.018	0.05	0	0.034	0.047	0.062	0.061	0.058	0.063	0.061
ASW	0.056	0.058	0.053	0.054	0.05	0.052	0.052	0.049	0.052	0.077	0.076	0.078	0.075	0.077	0.041	0.053	0.08	0.034	0	0.002	0.006	0.008	0.008	0.007	0.006
ACB	0.071	0.072	0.067	0.068	0.061	0.064	0.064	0.061	0.063	0.088	0.086	0.089	0.085	0.087	0.054	0.067	0.094	0.047	0.002	0	0.003	0.005	0.006	0.004	0.002
ESN	0.09	0.091	0.086	0.087	0.076	0.079	0.078	0.077	0.078	0.1	0.099	0.101	0.098	0.1	0.07	0.083	0.109	0.062	0.006	0.003	0	0.007	0.007	0.005	0.001
GWD	0.088	0.089	0.084	0.085	0.075	0.078	0.077	0.075	0.077	0.1	0.098	0.1	0.097	0.099	0.069	0.081	0.108	0.061	0.008	0.005	0.007	0	0.011	0.004	0.006
LWK	0.084	0.085	0.08	0.081	0.071	0.075	0.074	0.072	0.073	0.097	0.095	0.097	0.094	0.096	0.066	0.078	0.105	0.058	0.008	0.006	0.007	0.011	0	0.009	0.007
MSL	0.09	0.091	0.086	0.087	0.076	0.08	0.078	0.077	0.078	0.1	0.099	0.101	0.098	0.1	0.07	0.083	0.109	0.063	0.007	0.004	0.005	0.004	0.009	0	0.004
YRI	0.089	0.09	0.085	0.086	0.075	0.079	0.078	0.076	0.077	0.1	0.098	0.1	0.097	0.099	0.07	0.082	0.108	0.061	0.006	0.002	0.001	0.006	0.007	0.004	0

## Sheet: EXOME
FST matrix of populations based on the EXOME dataset
	GBR	FIN	IBS	TSI	BEB	GIH	ITU	PJL	STU	CDX	CHB	JPT	KHV	CHS	CLM	MXL	PEL	PUR	ASW	ACB	ESN	GWD	LWK	MSL	YRI
GBR	0	0.006	0.002	0.004	0.036	0.032	0.038	0.027	0.039	0.089	0.085	0.088	0.084	0.087	0.014	0.034	0.077	0.009	0.055	0.07	0.089	0.087	0.084	0.089	0.088
FIN	0.006	0	0.01	0.011	0.037	0.034	0.039	0.029	0.04	0.084	0.08	0.083	0.08	0.082	0.018	0.034	0.074	0.014	0.056	0.071	0.09	0.088	0.085	0.09	0.089
IBS	0.002	0.01	0	0.002	0.036	0.032	0.037	0.027	0.038	0.088	0.085	0.087	0.084	0.086	0.013	0.034	0.077	0.007	0.052	0.066	0.085	0.083	0.08	0.085	0.084
TSI	0.004	0.011	0.002	0	0.035	0.031	0.036	0.026	0.037	0.088	0.085	0.087	0.084	0.086	0.014	0.034	0.078	0.008	0.053	0.068	0.087	0.084	0.081	0.086	0.085
BEB	0.036	0.037	0.036	0.035	0	0.005	0.002	0.003	0.002	0.049	0.047	0.05	0.045	0.048	0.028	0.035	0.065	0.027	0.05	0.061	0.076	0.075	0.072	0.076	0.076
GIH	0.032	0.034	0.032	0.031	0.005	0	0.005	0.004	0.005	0.063	0.061	0.063	0.059	0.062	0.028	0.038	0.07	0.026	0.052	0.064	0.08	0.078	0.075	0.08	0.079
ITU	0.038	0.039	0.037	0.036	0.002	0.005	0	0.003	0.001	0.06	0.058	0.061	0.056	0.059	0.031	0.04	0.071	0.03	0.052	0.064	0.079	0.077	0.074	0.079	0.078
PJL	0.027	0.029	0.027	0.026	0.003	0.004	0.003	0	0.004	0.061	0.058	0.061	0.056	0.059	0.023	0.034	0.067	0.022	0.049	0.061	0.077	0.075	0.072	0.077	0.076
STU	0.039	0.04	0.038	0.037	0.002	0.005	0.001	0.004	0	0.059	0.057	0.059	0.054	0.058	0.031	0.04	0.071	0.03	0.052	0.064	0.078	0.077	0.074	0.078	0.078
CDX	0.089	0.084	0.088	0.088	0.049	0.063	0.06	0.061	0.059	0	0.009	0.018	0.002	0.005	0.065	0.062	0.079	0.069	0.079	0.089	0.102	0.101	0.098	0.102	0.101
CHB	0.085	0.08	0.085	0.085	0.047	0.061	0.058	0.058	0.057	0.009	0	0.007	0.007	0.001	0.061	0.056	0.073	0.065	0.076	0.087	0.101	0.1	0.096	0.101	0.099
JPT	0.088	0.083	0.087	0.087	0.05	0.063	0.061	0.061	0.059	0.018	0.007	0	0.015	0.009	0.063	0.057	0.074	0.067	0.079	0.09	0.103	0.102	0.098	0.103	0.101
KHV	0.084	0.08	0.084	0.084	0.045	0.059	0.056	0.056	0.054	0.002	0.007	0.015	0	0.004	0.061	0.058	0.076	0.065	0.076	0.086	0.099	0.099	0.095	0.099	0.098
CHS	0.087	0.082	0.086	0.086	0.048	0.062	0.059	0.059	0.058	0.005	0.001	0.009	0.004	0	0.062	0.058	0.075	0.067	0.078	0.088	0.102	0.101	0.097	0.102	0.1
CLM	0.014	0.018	0.013	0.014	0.028	0.028	0.031	0.023	0.031	0.065	0.061	0.063	0.061	0.062	0	0.009	0.035	0.005	0.04	0.054	0.071	0.069	0.066	0.07	0.069
MXL	0.034	0.034	0.034	0.034	0.035	0.038	0.04	0.034	0.04	0.062	0.056	0.057	0.058	0.058	0.009	0	0.016	0.018	0.052	0.067	0.083	0.081	0.078	0.082	0.081
PEL	0.077	0.074	0.077	0.078	0.065	0.07	0.071	0.067	0.071	0.079	0.073	0.074	0.076	0.075	0.035	0.016	0	0.05	0.081	0.095	0.11	0.108	0.106	0.109	0.109
PUR	0.009	0.014	0.007	0.008	0.027	0.026	0.03	0.022	0.03	0.069	0.065	0.067	0.065	0.067	0.005	0.018	0.05	0	0.034	0.047	0.063	0.061	0.059	0.063	0.061
ASW	0.055	0.056	0.052	0.053	0.05	0.052	0.052	0.049	0.052	0.079	0.076	0.079	0.076	0.078	0.04	0.052	0.081	0.034	0	0.002	0.007	0.009	0.008	0.008	0.006
ACB	0.07	0.071	0.066	0.068	0.061	0.064	0.064	0.061	0.064	0.089	0.087	0.09	0.086	0.088	0.054	0.067	0.095	0.047	0.002	0	0.003	0.006	0.006	0.004	0.002
ESN	0.089	0.09	0.085	0.087	0.076	0.08	0.079	0.077	0.078	0.102	0.101	0.103	0.099	0.102	0.071	0.083	0.11	0.063	0.007	0.003	0	0.007	0.008	0.005	0.001
GWD	0.087	0.088	0.083	0.084	0.075	0.078	0.077	0.075	0.077	0.101	0.1	0.102	0.099	0.101	0.069	0.081	0.108	0.061	0.009	0.006	0.007	0	0.011	0.004	0.007
LWK	0.084	0.085	0.08	0.081	0.072	0.075	0.074	0.072	0.074	0.098	0.096	0.098	0.095	0.097	0.066	0.078	0.106	0.059	0.008	0.006	0.008	0.011	0	0.01	0.007
MSL	0.089	0.09	0.085	0.086	0.076	0.08	0.079	0.077	0.078	0.102	0.101	0.103	0.099	0.102	0.07	0.082	0.109	0.063	0.008	0.004	0.005	0.004	0.01	0	0.004
YRI	0.088	0.089	0.084	0.085	0.076	0.079	0.078	0.076	0.078	0.101	0.099	0.101	0.098	0.1	0.069	0.081	0.109	0.061	0.006	0.002	0.001	0.007	0.007	0.004	0

## Sheet: BEADCHIP
FST matrix of populations based on the BEADCHIP dataset
	GBR	FIN	IBS	TSI	BEB	GIH	ITU	PJL	STU	CDX	CHB	JPT	KHV	CHS	CLM	MXL	PEL	PUR	ASW	ACB	ESN	GWD	LWK	MSL	YRI
GBR	0	0.007	0.003	0.004	0.037	0.033	0.038	0.027	0.039	0.092	0.089	0.092	0.089	0.091	0.015	0.036	0.081	0.01	0.058	0.075	0.097	0.094	0.09	0.097	0.096
FIN	0.007	0	0.01	0.012	0.037	0.034	0.039	0.029	0.04	0.087	0.084	0.086	0.084	0.085	0.018	0.036	0.077	0.014	0.06	0.077	0.098	0.095	0.091	0.098	0.097
IBS	0.003	0.01	0	0.001	0.037	0.034	0.039	0.028	0.039	0.092	0.089	0.092	0.088	0.091	0.013	0.036	0.082	0.008	0.056	0.072	0.093	0.09	0.087	0.093	0.092
TSI	0.004	0.012	0.001	0	0.036	0.032	0.037	0.026	0.037	0.091	0.089	0.092	0.088	0.09	0.014	0.037	0.083	0.009	0.057	0.073	0.094	0.091	0.087	0.094	0.093
BEB	0.037	0.037	0.037	0.036	0	0.004	0.002	0.003	0.002	0.049	0.048	0.051	0.046	0.049	0.028	0.036	0.067	0.028	0.052	0.065	0.082	0.079	0.076	0.082	0.081
GIH	0.033	0.034	0.034	0.032	0.004	0	0.004	0.004	0.004	0.064	0.063	0.065	0.061	0.064	0.028	0.039	0.073	0.027	0.054	0.068	0.086	0.083	0.079	0.086	0.084
ITU	0.038	0.039	0.039	0.037	0.002	0.004	0	0.003	0.001	0.061	0.059	0.061	0.057	0.06	0.031	0.04	0.073	0.03	0.055	0.068	0.085	0.082	0.079	0.085	0.084
PJL	0.027	0.029	0.028	0.026	0.003	0.004	0.003	0	0.004	0.062	0.06	0.062	0.058	0.061	0.023	0.034	0.069	0.022	0.051	0.065	0.082	0.08	0.076	0.083	0.081
STU	0.039	0.04	0.039	0.037	0.002	0.004	0.001	0.004	0	0.059	0.058	0.06	0.056	0.059	0.031	0.04	0.073	0.03	0.054	0.067	0.084	0.082	0.078	0.084	0.083
CDX	0.092	0.087	0.092	0.091	0.049	0.064	0.061	0.062	0.059	0	0.009	0.017	0.002	0.005	0.068	0.064	0.083	0.072	0.085	0.097	0.112	0.11	0.107	0.112	0.111
CHB	0.089	0.084	0.089	0.089	0.048	0.063	0.059	0.06	0.058	0.009	0	0.007	0.006	0.001	0.064	0.059	0.077	0.069	0.083	0.096	0.11	0.108	0.105	0.11	0.109
JPT	0.092	0.086	0.092	0.092	0.051	0.065	0.061	0.062	0.06	0.017	0.007	0	0.014	0.009	0.066	0.06	0.078	0.071	0.085	0.098	0.112	0.111	0.107	0.113	0.111
KHV	0.089	0.084	0.088	0.088	0.046	0.061	0.057	0.058	0.056	0.002	0.006	0.014	0	0.003	0.064	0.061	0.08	0.069	0.082	0.094	0.109	0.107	0.104	0.109	0.108
CHS	0.091	0.085	0.091	0.09	0.049	0.064	0.06	0.061	0.059	0.005	0.001	0.009	0.003	0	0.066	0.061	0.079	0.07	0.084	0.096	0.111	0.109	0.106	0.111	0.11
CLM	0.015	0.018	0.013	0.014	0.028	0.028	0.031	0.023	0.031	0.068	0.064	0.066	0.064	0.066	0	0.01	0.038	0.006	0.043	0.058	0.077	0.074	0.071	0.077	0.076
MXL	0.036	0.036	0.036	0.037	0.036	0.039	0.04	0.034	0.04	0.064	0.059	0.06	0.061	0.061	0.01	0	0.016	0.019	0.056	0.073	0.09	0.088	0.085	0.09	0.089
PEL	0.081	0.077	0.082	0.083	0.067	0.073	0.073	0.069	0.073	0.083	0.077	0.078	0.08	0.079	0.038	0.016	0	0.054	0.089	0.106	0.122	0.12	0.117	0.122	0.121
PUR	0.01	0.014	0.008	0.009	0.028	0.027	0.03	0.022	0.03	0.072	0.069	0.071	0.069	0.07	0.006	0.019	0.054	0	0.036	0.05	0.068	0.066	0.063	0.069	0.067
ASW	0.058	0.06	0.056	0.057	0.052	0.054	0.055	0.051	0.054	0.085	0.083	0.085	0.082	0.084	0.043	0.056	0.089	0.036	0	0.002	0.007	0.009	0.009	0.008	0.007
ACB	0.075	0.077	0.072	0.073	0.065	0.068	0.068	0.065	0.067	0.097	0.096	0.098	0.094	0.096	0.058	0.073	0.106	0.05	0.002	0	0.003	0.006	0.006	0.004	0.002
ESN	0.097	0.098	0.093	0.094	0.082	0.086	0.085	0.082	0.084	0.112	0.11	0.112	0.109	0.111	0.077	0.09	0.122	0.068	0.007	0.003	0	0.008	0.008	0.005	0.001
GWD	0.094	0.095	0.09	0.091	0.079	0.083	0.082	0.08	0.082	0.11	0.108	0.111	0.107	0.109	0.074	0.088	0.12	0.066	0.009	0.006	0.008	0	0.011	0.004	0.006
LWK	0.09	0.091	0.087	0.087	0.076	0.079	0.079	0.076	0.078	0.107	0.105	0.107	0.104	0.106	0.071	0.085	0.117	0.063	0.009	0.006	0.008	0.011	0	0.009	0.007
MSL	0.097	0.098	0.093	0.094	0.082	0.086	0.085	0.083	0.084	0.112	0.11	0.113	0.109	0.111	0.077	0.09	0.122	0.069	0.008	0.004	0.005	0.004	0.009	0	0.004
YRI	0.096	0.097	0.092	0.093	0.081	0.084	0.084	0.081	0.083	0.111	0.109	0.111	0.108	0.11	0.076	0.089	0.121	0.067	0.007	0.002	0.001	0.006	0.007	0.004	0

## Sheet: DIFF G-E
The difference between the FST matrix of the GENOME and EXOME datasets
	GBR	FIN	IBS	TSI	BEB	GIH	ITU	PJL	STU	CDX	CHB	JPT	KHV	CHS	CLM	MXL	PEL	PUR	ASW	ACB	ESN	GWD	LWK	MSL	YRI
GBR	0	0.001	0	0	0	0	-0.001	-0.001	-0.001	-0.001	0.001	0	0.001	0	0	0	-0.001	0	0.001	0.001	0.001	0.001	0	0.001	0.001
FIN	0.001	0	0	0	-0.001	0	-0.001	-0.001	-0.001	0	0	0	0	0	-0.001	0	0	0	0.002	0.001	0.001	0.001	0	0.001	0.001
IBS	0	0	0	0	0	0.001	0	0	0	0	0	0	0	0	0	0	0.001	0	0.001	0.001	0.001	0.001	0	0.001	0.001
TSI	0	0	0	0	0	0	0	0	-0.001	0	0	0	0	0.001	0	0.001	0	0	0.001	0	0	0.001	0	0.001	0.001
BEB	0	-0.001	0	0	0	-0.001	0	0	0	-0.001	0	-0.001	0	-0.001	-0.001	0	-0.001	0	0	0	0	0	-0.001	0	-0.001
GIH	0	0	0.001	0	-0.001	0	-0.001	0	0	0	0	0	0	0	0	0	0	0	0	0	-0.001	0	0	0	0
ITU	-0.001	-0.001	0	0	0	-0.001	0	0	0	-0.001	0	-0.001	0	0	-0.001	-0.001	0	-0.001	0	0	-0.001	0	0	-0.001	0
PJL	-0.001	-0.001	0	0	0	0	0	0	0	-0.001	0	-0.001	0.001	0.001	0	-0.001	-0.001	-0.001	0	0	0	0	0	0	0
STU	-0.001	-0.001	0	-0.001	0	0	0	0	0	-0.001	0	-0.001	0	0	-0.001	-0.001	-0.001	-0.001	0	-0.001	0	0	-0.001	0	-0.001
CDX	-0.001	0	0	0	-0.001	0	-0.001	-0.001	-0.001	0	0	-0.001	0	0	-0.001	0	0.001	-0.001	-0.002	-0.001	-0.002	-0.001	-0.001	-0.002	-0.001
CHB	0.001	0	0	0	0	0	0	0	0	0	0	0	-0.001	0	-0.001	0	0	0	0	-0.001	-0.002	-0.002	-0.001	-0.002	-0.001
JPT	0	0	0	0	-0.001	0	-0.001	-0.001	-0.001	-0.001	0	0	-0.001	0	-0.001	0	-0.001	0	-0.001	-0.001	-0.002	-0.002	-0.001	-0.002	-0.001
KHV	0.001	0	0	0	0	0	0	0.001	0	0	-0.001	-0.001	0	-0.001	0	0	0	0	-0.001	-0.001	-0.001	-0.002	-0.001	-0.001	-0.001
CHS	0	0	0	0.001	-0.001	0	0	0.001	0	0	0	0	-0.001	0	0	0	0	0	-0.001	-0.001	-0.002	-0.002	-0.001	-0.002	-0.001
CLM	0	-0.001	0	0	-0.001	0	-0.001	0	-0.001	-0.001	-0.001	-0.001	0	0	0	0	0	0	0.001	0	-0.001	0	0	0	0.001
MXL	0	0	0	0.001	0	0	-0.001	-0.001	-0.001	0	0	0	0	0	0	0	-0.001	0	0.001	0	0	0	0	0.001	0.001
PEL	-0.001	0	0.001	0	-0.001	0	0	-0.001	-0.001	0.001	0	-0.001	0	0	0	-0.001	0	0	-0.001	-0.001	-0.001	0	-0.001	0	-0.001
PUR	0	0	0	0	0	0	-0.001	-0.001	-0.001	-0.001	0	0	0	0	0	0	0	0	0	0	-0.001	0	-0.001	0	0
ASW	0.001	0.002	0.001	0.001	0	0	0	0	0	-0.002	0	-0.001	-0.001	-0.001	0.001	0.001	-0.001	0	0	0	-0.001	-0.001	0	-0.001	0
ACB	0.001	0.001	0.001	0	0	0	0	0	-0.001	-0.001	-0.001	-0.001	-0.001	-0.001	0	0	-0.001	0	0	0	0	-0.001	0	0	0
ESN	0.001	0.001	0.001	0	0	-0.001	-0.001	0	0	-0.002	-0.002	-0.002	-0.001	-0.002	-0.001	0	-0.001	-0.001	-0.001	0	0	0	-0.001	0	0
GWD	0.001	0.001	0.001	0.001	0	0	0	0	0	-0.001	-0.002	-0.002	-0.002	-0.002	0	0	0	0	-0.001	-0.001	0	0	0	0	-0.001
LWK	0	0	0	0	-0.001	0	0	0	-0.001	-0.001	-0.001	-0.001	-0.001	-0.001	0	0	-0.001	-0.001	0	0	-0.001	0	0	-0.001	0
MSL	0.001	0.001	0.001	0.001	0	0	-0.001	0	0	-0.002	-0.002	-0.002	-0.001	-0.002	0	0.001	0	0	-0.001	0	0	0	-0.001	0	0
YRI	0.001	0.001	0.001	0.001	-0.001	0	0	0	-0.001	-0.001	-0.001	-0.001	-0.001	-0.001	0.001	0.001	-0.001	0	0	0	0	-0.001	0	0	0

## Sheet: DIFF G-B
The difference between the FST matrix of the GENOME and BEADCHIP datasets
	GBR	FIN	IBS	TSI	BEB	GIH	ITU	PJL	STU	CDX	CHB	JPT	KHV	CHS	CLM	MXL	PEL	PUR	ASW	ACB	ESN	GWD	LWK	MSL	YRI
GBR	0	0	-0.001	0	-0.001	-0.001	-0.001	-0.001	-0.001	-0.004	-0.003	-0.004	-0.004	-0.004	-0.001	-0.002	-0.005	-0.001	-0.002	-0.004	-0.007	-0.006	-0.006	-0.007	-0.007
FIN	0	0	0	-0.001	-0.001	0	-0.001	-0.001	-0.001	-0.003	-0.004	-0.003	-0.004	-0.003	-0.001	-0.002	-0.003	0	-0.002	-0.005	-0.007	-0.006	-0.006	-0.007	-0.007
IBS	-0.001	0	0	0.001	-0.001	-0.001	-0.002	-0.001	-0.001	-0.004	-0.004	-0.005	-0.004	-0.005	0	-0.002	-0.004	-0.001	-0.003	-0.005	-0.007	-0.006	-0.007	-0.007	-0.007
TSI	0	-0.001	0.001	0	-0.001	-0.001	-0.001	0	-0.001	-0.003	-0.004	-0.005	-0.004	-0.003	0	-0.002	-0.005	-0.001	-0.003	-0.005	-0.007	-0.006	-0.006	-0.007	-0.007
BEB	-0.001	-0.001	-0.001	-0.001	0	0	0	0	0	-0.001	-0.001	-0.002	-0.001	-0.002	-0.001	-0.001	-0.003	-0.001	-0.002	-0.004	-0.006	-0.004	-0.005	-0.006	-0.006
GIH	-0.001	0	-0.001	-0.001	0	0	0	0	0.001	-0.001	-0.002	-0.002	-0.002	-0.002	0	-0.001	-0.003	-0.001	-0.002	-0.004	-0.007	-0.005	-0.004	-0.006	-0.005
ITU	-0.001	-0.001	-0.002	-0.001	0	0	0	0	0	-0.002	-0.001	-0.001	-0.001	-0.001	-0.001	-0.001	-0.002	-0.001	-0.003	-0.004	-0.007	-0.005	-0.005	-0.007	-0.006
PJL	-0.001	-0.001	-0.001	0	0	0	0	0	0	-0.002	-0.002	-0.002	-0.001	-0.001	0	-0.001	-0.003	-0.001	-0.002	-0.004	-0.005	-0.005	-0.004	-0.006	-0.005
STU	-0.001	-0.001	-0.001	-0.001	0	0.001	0	0	0	-0.001	-0.001	-0.002	-0.002	-0.001	-0.001	-0.001	-0.003	-0.001	-0.002	-0.004	-0.006	-0.005	-0.005	-0.006	-0.006
CDX	-0.004	-0.003	-0.004	-0.003	-0.001	-0.001	-0.002	-0.002	-0.001	0	0	0	0	0	-0.004	-0.002	-0.003	-0.004	-0.008	-0.009	-0.012	-0.01	-0.01	-0.012	-0.011
CHB	-0.003	-0.004	-0.004	-0.004	-0.001	-0.002	-0.001	-0.002	-0.001	0	0	0	0	0	-0.004	-0.003	-0.004	-0.004	-0.007	-0.01	-0.011	-0.01	-0.01	-0.011	-0.011
JPT	-0.004	-0.003	-0.005	-0.005	-0.002	-0.002	-0.001	-0.002	-0.002	0	0	0	0	0	-0.004	-0.003	-0.005	-0.004	-0.007	-0.009	-0.011	-0.011	-0.01	-0.012	-0.011
KHV	-0.004	-0.004	-0.004	-0.004	-0.001	-0.002	-0.001	-0.001	-0.002	0	0	0	0	0	-0.003	-0.003	-0.004	-0.004	-0.007	-0.009	-0.011	-0.01	-0.01	-0.011	-0.011
CHS	-0.004	-0.003	-0.005	-0.003	-0.002	-0.002	-0.001	-0.001	-0.001	0	0	0	0	0	-0.004	-0.003	-0.004	-0.003	-0.007	-0.009	-0.011	-0.01	-0.01	-0.011	-0.011
CLM	-0.001	-0.001	0	0	-0.001	0	-0.001	0	-0.001	-0.004	-0.004	-0.004	-0.003	-0.004	0	-0.001	-0.003	-0.001	-0.002	-0.004	-0.007	-0.005	-0.005	-0.007	-0.006
MXL	-0.002	-0.002	-0.002	-0.002	-0.001	-0.001	-0.001	-0.001	-0.001	-0.002	-0.003	-0.003	-0.003	-0.003	-0.001	0	-0.001	-0.001	-0.003	-0.006	-0.007	-0.007	-0.007	-0.007	-0.007
PEL	-0.005	-0.003	-0.004	-0.005	-0.003	-0.003	-0.002	-0.003	-0.003	-0.003	-0.004	-0.005	-0.004	-0.004	-0.003	-0.001	0	-0.004	-0.009	-0.012	-0.013	-0.012	-0.012	-0.013	-0.013
PUR	-0.001	0	-0.001	-0.001	-0.001	-0.001	-0.001	-0.001	-0.001	-0.004	-0.004	-0.004	-0.004	-0.003	-0.001	-0.001	-0.004	0	-0.002	-0.003	-0.006	-0.005	-0.005	-0.006	-0.006
ASW	-0.002	-0.002	-0.003	-0.003	-0.002	-0.002	-0.003	-0.002	-0.002	-0.008	-0.007	-0.007	-0.007	-0.007	-0.002	-0.003	-0.009	-0.002	0	0	-0.001	-0.001	-0.001	-0.001	-0.001
ACB	-0.004	-0.005	-0.005	-0.005	-0.004	-0.004	-0.004	-0.004	-0.004	-0.009	-0.01	-0.009	-0.009	-0.009	-0.004	-0.006	-0.012	-0.003	0	0	0	-0.001	0	0	0
ESN	-0.007	-0.007	-0.007	-0.007	-0.006	-0.007	-0.007	-0.005	-0.006	-0.012	-0.011	-0.011	-0.011	-0.011	-0.007	-0.007	-0.013	-0.006	-0.001	0	0	-0.001	-0.001	0	0
GWD	-0.006	-0.006	-0.006	-0.006	-0.004	-0.005	-0.005	-0.005	-0.005	-0.01	-0.01	-0.011	-0.01	-0.01	-0.005	-0.007	-0.012	-0.005	-0.001	-0.001	-0.001	0	0	0	0
LWK	-0.006	-0.006	-0.007	-0.006	-0.005	-0.004	-0.005	-0.004	-0.005	-0.01	-0.01	-0.01	-0.01	-0.01	-0.005	-0.007	-0.012	-0.005	-0.001	0	-0.001	0	0	0	0
MSL	-0.007	-0.007	-0.007	-0.007	-0.006	-0.006	-0.007	-0.006	-0.006	-0.012	-0.011	-0.012	-0.011	-0.011	-0.007	-0.007	-0.013	-0.006	-0.001	0	0	0	0	0	0
YRI	-0.007	-0.007	-0.007	-0.007	-0.006	-0.005	-0.006	-0.005	-0.006	-0.011	-0.011	-0.011	-0.011	-0.011	-0.006	-0.007	-0.013	-0.006	-0.001	0	0	0	0	0	0

## Sheet: HUN-EXOME
FST matrix of populations based on the HUN-EXOME dataset
	HUN	GBR	FIN	IBS	TSI	BEB	GIH	ITU	PJL	STU	CDX	CHB	JPT	KHV	CHS	CLM	MXL	PEL	PUR	ASW	ACB	ESN	GWD	LWK	MSL	YRI
HUN	0	0.016	0.02	0.017	0.017	0.046	0.042	0.047	0.037	0.048	0.097	0.094	0.096	0.093	0.096	0.026	0.045	0.088	0.022	0.064	0.079	0.098	0.096	0.093	0.097	0.097
GBR	0.016	0	0.007	0.002	0.004	0.036	0.032	0.038	0.027	0.039	0.089	0.085	0.088	0.084	0.087	0.014	0.034	0.077	0.009	0.055	0.07	0.09	0.088	0.085	0.09	0.089
FIN	0.02	0.007	0	0.01	0.011	0.037	0.034	0.039	0.029	0.04	0.084	0.08	0.082	0.08	0.082	0.017	0.034	0.074	0.014	0.057	0.072	0.091	0.089	0.086	0.091	0.09
IBS	0.017	0.002	0.01	0	0.002	0.036	0.032	0.037	0.027	0.038	0.087	0.085	0.087	0.083	0.086	0.013	0.034	0.077	0.007	0.053	0.067	0.086	0.084	0.081	0.086	0.085
TSI	0.017	0.004	0.011	0.002	0	0.035	0.031	0.036	0.026	0.036	0.088	0.085	0.087	0.084	0.086	0.014	0.034	0.078	0.008	0.054	0.068	0.087	0.085	0.082	0.087	0.086
BEB	0.046	0.036	0.037	0.036	0.035	0	0.005	0.002	0.003	0.002	0.049	0.047	0.05	0.045	0.048	0.028	0.035	0.065	0.027	0.051	0.063	0.078	0.076	0.073	0.078	0.077
GIH	0.042	0.032	0.034	0.032	0.031	0.005	0	0.005	0.004	0.005	0.063	0.061	0.063	0.058	0.062	0.028	0.038	0.07	0.026	0.052	0.065	0.081	0.079	0.076	0.081	0.08
ITU	0.047	0.038	0.039	0.037	0.036	0.002	0.005	0	0.003	0.001	0.06	0.058	0.061	0.056	0.059	0.031	0.04	0.071	0.03	0.053	0.065	0.08	0.078	0.076	0.08	0.08
PJL	0.037	0.027	0.029	0.027	0.026	0.003	0.004	0.003	0	0.004	0.061	0.058	0.061	0.056	0.06	0.023	0.034	0.067	0.022	0.049	0.062	0.078	0.076	0.074	0.078	0.077
STU	0.048	0.039	0.04	0.038	0.036	0.002	0.005	0.001	0.004	0	0.059	0.057	0.06	0.054	0.058	0.031	0.04	0.071	0.03	0.053	0.065	0.08	0.078	0.075	0.08	0.079
CDX	0.097	0.089	0.084	0.087	0.088	0.049	0.063	0.06	0.061	0.059	0	0.009	0.018	0.002	0.005	0.065	0.062	0.08	0.069	0.08	0.091	0.104	0.103	0.1	0.104	0.103
CHB	0.094	0.085	0.08	0.085	0.085	0.047	0.061	0.058	0.058	0.057	0.009	0	0.007	0.007	0.001	0.061	0.056	0.073	0.065	0.078	0.089	0.103	0.102	0.098	0.103	0.101
JPT	0.096	0.088	0.082	0.087	0.087	0.05	0.063	0.061	0.061	0.06	0.018	0.007	0	0.015	0.009	0.063	0.057	0.074	0.067	0.08	0.091	0.105	0.104	0.1	0.105	0.103
KHV	0.093	0.084	0.08	0.083	0.084	0.045	0.058	0.056	0.056	0.054	0.002	0.007	0.015	0	0.004	0.061	0.058	0.076	0.065	0.077	0.088	0.101	0.1	0.097	0.101	0.1
CHS	0.096	0.087	0.082	0.086	0.086	0.048	0.062	0.059	0.06	0.058	0.005	0.001	0.009	0.004	0	0.062	0.058	0.075	0.067	0.079	0.09	0.103	0.102	0.099	0.104	0.102
CLM	0.026	0.014	0.017	0.013	0.014	0.028	0.028	0.031	0.023	0.031	0.065	0.061	0.063	0.061	0.062	0	0.009	0.035	0.005	0.041	0.055	0.071	0.069	0.067	0.071	0.07
MXL	0.045	0.034	0.034	0.034	0.034	0.035	0.038	0.04	0.034	0.04	0.062	0.056	0.057	0.058	0.058	0.009	0	0.016	0.018	0.053	0.068	0.084	0.082	0.079	0.084	0.082
PEL	0.088	0.077	0.074	0.077	0.078	0.065	0.07	0.071	0.067	0.071	0.08	0.073	0.074	0.076	0.075	0.035	0.016	0	0.051	0.082	0.096	0.111	0.11	0.107	0.111	0.11
PUR	0.022	0.009	0.014	0.007	0.008	0.027	0.026	0.03	0.022	0.03	0.069	0.065	0.067	0.065	0.067	0.005	0.018	0.051	0	0.034	0.047	0.063	0.061	0.059	0.063	0.062
ASW	0.064	0.055	0.057	0.053	0.054	0.051	0.052	0.053	0.049	0.053	0.08	0.078	0.08	0.077	0.079	0.041	0.053	0.082	0.034	0	0.002	0.007	0.009	0.008	0.008	0.006
ACB	0.079	0.07	0.072	0.067	0.068	0.063	0.065	0.065	0.062	0.065	0.091	0.089	0.091	0.088	0.09	0.055	0.068	0.096	0.047	0.002	0	0.003	0.006	0.006	0.004	0.002
ESN	0.098	0.09	0.091	0.086	0.087	0.078	0.081	0.08	0.078	0.08	0.104	0.103	0.105	0.101	0.103	0.071	0.084	0.111	0.063	0.007	0.003	0	0.007	0.008	0.005	0.001
GWD	0.096	0.088	0.089	0.084	0.085	0.076	0.079	0.078	0.076	0.078	0.103	0.102	0.104	0.1	0.102	0.069	0.082	0.11	0.061	0.009	0.006	0.007	0	0.011	0.004	0.007
LWK	0.093	0.085	0.086	0.081	0.082	0.073	0.076	0.076	0.074	0.075	0.1	0.098	0.1	0.097	0.099	0.067	0.079	0.107	0.059	0.008	0.006	0.008	0.011	0	0.01	0.007
MSL	0.097	0.09	0.091	0.086	0.087	0.078	0.081	0.08	0.078	0.08	0.104	0.103	0.105	0.101	0.104	0.071	0.084	0.111	0.063	0.008	0.004	0.005	0.004	0.01	0	0.004
YRI	0.097	0.089	0.09	0.085	0.086	0.077	0.08	0.08	0.077	0.079	0.103	0.101	0.103	0.1	0.102	0.07	0.082	0.11	0.062	0.006	0.002	0.001	0.007	0.007	0.004	0
